# Supplementary material for: Investigation of the Hepatitis-B Vaccine’s Immune Response in a Non-Alcoholic Fatty Liver Disease Mouse Model
Source: Vaccines (Basel). 2024 Aug 22;12(8):934. doi: 10.3390/vaccines12080934 (PMC11359425; doi:10.3390/vaccines12080934)
Supplement: Supplementary file 1 [file vaccines-12-00934-s001.zip]

Archive with 1 entries (1 files):
- vaccines-3069963-supplementary.pdf
